# Supplementary material for: Sense of ownership is linked to the speed of visuomotor adaptation in virtual reality but not to generalization, intermanual transfer, or aftereffects
Source: Sci Rep. 2025 May 28;15:18690. doi: 10.1038/s41598-025-03697-y (PMC12120010; doi:10.1038/s41598-025-03697-y)
Supplement: Supplementary file 1 — Supplementary Material 1 [file 41598_2025_3697_MOESM1_ESM.csv]

Mean sense of agency of each time of survey of each participant and all groups (C, H).
	1	2	3	4	5
C	4	5	5,333333333	5	5,333333333
C	2,666666667	2,333333333	2,333333333	2,333333333	2,333333333
C	4,666666667	5,666666667	4,666666667	5	4,666666667
C	5	5,666666667	6	5,666666667	6
C	1,666666667	1,333333333	1,666666667	2,333333333	2,333333333
C	3,333333333	2	2,666666667	3,333333333	3,333333333
C	3,666666667	3	3,666666667	3,666666667	4
C	2,666666667	2	2,333333333	3	4
C	5,333333333	4,333333333	4	1,333333333	5,333333333
C	5,333333333	4	6	6	6,333333333
C	4,333333333	3,666666667	3,666666667	4	3,333333333
C	4,666666667	3,666666667	5	4,333333333	5,666666667
C	4,333333333	3,333333333	5	5	5
C	4	3	3	3,333333333	3
C	3,333333333	4,333333333	4,333333333	4,333333333	4,333333333
H	5	3	5,666666667	5,333333333	5,333333333
H	5,333333333	5	5,666666667	5,666666667	5,666666667
H	6,666666667	6	6	6,666666667	6,666666667
H	4,333333333	4,666666667	5,333333333	5,333333333	6
H	5,666666667	3,666666667	5	5	5,666666667
H	4,333333333	4	5	5,333333333	6,333333333
H	5,333333333	2	4	4,333333333	5,333333333
H	5,666666667	4,333333333	4,333333333	4,666666667	4,666666667
H	3,333333333	4,666666667	3,666666667	4,666666667	4,333333333
H	6	2,333333333	3,333333333	3,333333333	4,333333333
H	4,666666667	2	2,666666667	3	3,333333333
H	6,666666667	5,666666667	6	6,333333333	6,666666667
H	6	6,666666667	7	7	7
H	5,333333333	4	4	4,666666667	4,666666667
H	3,666666667	2,333333333	4	3,333333333	4
