# Supplementary material for: Sense of ownership is linked to the speed of visuomotor adaptation in virtual reality but not to generalization, intermanual transfer, or aftereffects
Source: Sci Rep. 2025 May 28;15:18690. doi: 10.1038/s41598-025-03697-y (PMC12120010; doi:10.1038/s41598-025-03697-y)
Supplement: Supplementary file 2 — Supplementary Material 2 [file 41598_2025_3697_MOESM2_ESM.csv]

Mean movement errors of each bin for each participant and all groups (C, H); bins include baseline (no feedback (FB), test targets, and left-hand bin), adaptation, spatial generalization (SG), refresh, intermanual transfer (IT), and aftereffects.
	Baseline	No FB		Test targets no FB		Left hand no FB		Adaptation								SG explicit	Refresh	SG implicit	Refresh	IT explicit	Refresh	IT implicit	Refresh	Aftereffects
C	1,489383962	5,998627327	-4,66267822	13,55640489	-6,800788257	-2,836463475	-2,847474865	-25,33332359	-19,12043085	-14,12602502	-20,4637066	-10,38999547	-12,5605695	-15,29418992	-10,86980526	-9,40719238	-14,73665038	21,14219907	-10,61453548	-32,4206473	-13,8444688	3,036221288	-15,6631793	25,56466097
C	-1,575323873	19,06145719	-1,618614916	12,16110826	-8,599360634	11,96706401	-6,479907924	-16,92191406	-18,09782669	-19,64868103	-23,52820392	-17,66568479	-24,13824576	-10,69229846	-8,720178228	-10,43132777	-9,125506586	21,36511118	-16,17186174	-15,54241453	-9,175586172	23,5982145	-6,94150276	-0,772240979
C	-7,704059714	4,617617061	-7,515219158	-3,121979828	-5,716975068	3,898595649	-8,971376494	-40,93233749	-33,33111468	-28,30143235	-28,01680907	-27,76403386	-28,74844786	-21,67955266	-15,0512772	4,852371723	-14,44403938	-34,0783535	-21,47657324	22,2982926	-15,41301176	-14,92310002	-13,07294492	11,04794199
C	-6,332159992	7,556296901	-4,605629706	9,947075567	-1,533990681	15,8857223	-5,319330788	-26,6339247	-22,77595296	-13,99391027	-25,69663378	-18,92557117	-14,63611787	-10,20711695	-12,43434932	7,43971083	-17,37067022	-15,44367654	-15,08653095	12,96022986	-2,872521674	-21,74047129	-15,6790741	13,09228918
C	-6,239886214	5,216428828	0,089894214	3,183356586	1,131129439	-0,042863029	-2,101622506	-25,31776465	-15,20665374	-18,00430786	-23,42464237	-19,68422773	-22,83683065	-20,81408495	-20,95290951	-24,28273722	-22,67017876	5,191645823	-15,88530673	-43,7694824	-16,96590615	6,777129288	-19,3477578	13,19654589
C	3,633403712	12,23987858	-0,867015759	20,23969432	10,61498692	1,022260164	8,328116412	-27,55164791	-14,64592923	-9,251765582	-14,58982137	-14,61719215	-11,48872183	-3,388210172	-5,564451294	18,50816583	-4,311305936	-4,370591996	-4,776342014	7,382302834	0,776312478	-29,71449907	-3,886582297	21,54126359
C	-6,900192073	7,809551449	2,800864295	17,48034537	-3,823232473	2,450218952	5,022185028	-21,91239211	-16,09589145	-19,20152223	-22,47643431	-18,97117468	-13,26604525	-12,53668562	-10,20015139	-1,039595575	-20,745962	16,6284377	-18,1891589	-8,780472785	-17,56197003	-5,1478405	-19,57994168	22,75154247
C	4,613518948	7,099627547	4,365806161	5,490567977	2,373366459	-12,17152675	5,03941879	-18,16992213	-10,38679661	-8,440503188	-4,947268956	-7,939635363	-10,33186547	-10,47398561	-7,156766706	14,26231607	-2,449214612	-17,22582055	-2,248062313	-5,773191121	-6,234095309	-24,16098928	-7,548904084	10,85549909
C	-5,454719999	5,09503214	6,629012383	2,206599186	-5,733998928	9,319971625	-5,932114751	-28,29462728	-21,83089866	-20,72414983	-13,78888952	-13,947502	-4,903938577	-20,46913508	-12,85257194	-11,69907708	-15,90883389	16,12869709	-9,384157456	-13,19773524	-18,69760595	19,9748555	-6,517535728	18,77601904
C	-14,19661745	21,9216411	-12,19413894	6,075506966	-8,496578023	6,514557997	-10,12896023	-27,17441448	-23,19068684	-27,74985298	-15,38126762	-24,97149749	-10,91287455	-17,17760134	-17,46022148	-1,494005496	-17,00841485	28,4541544	-17,69412842	-13,01241367	-13,70214694	9,290801364	-14,97150622	19,94098321
C	-4,077759765	2,85002078	-6,301649917	10,57443229	0,528758829	31,17827131	0,657299669	-25,17901974	-14,64801652	-14,88680356	-17,92378303	-11,02551914	-12,91070975	-11,19654951	-12,00072898	22,97410892	-11,71997352	-9,400131777	-12,1352607	30,78666564	-8,396106336	-14,71817956	-9,261928194	21,12593675
C	-0,792721429	4,977292043	-7,021399138	30,4191816	-17,96813725	-15,48313421	19,64678288	-27,09730944	-20,79768218	-23,14329654	-23,42564811	-16,88419495	-15,46582954	-11,74031844	-14,67573731	11,83170109	-13,43974829	34,65912518	-12,72685527	-34,37369999	-6,791013519	2,443629689	-7,354432339	25,54402363
C	1,346075076	10,56512386	0,39952712	11,58556443	1,873400485	23,24320342	2,1551543	-13,89394954	-12,10854457	-9,130738812	-11,35185172	-11,28328727	-8,635321809	-9,617636121	-8,777082361	-9,621728461	-9,748818325	19,2422076	-10,23480657	-21,62822516	-9,573811101	30,63729241	-3,855652877	13,36993362
C	-3,260834344	1,574449336	-6,926908645	9,920750356	-6,21243479	4,242798315	-8,57927136	-7,650609535	-16,03566568	-18,31394624	-21,07804321	-16,50438983	-14,99638935	-14,16681504	-13,31837863	-24,05609859	-13,96941926	3,746481591	-14,92788286	-23,77362298	-17,06888447	11,5548574	-9,697848706	6,894583477
C	0,833277031	19,1919908	-3,272754051	12,57153354	-0,087896289	3,954445858	-5,299880113	-24,88124834	-18,75521284	-12,94423027	-15,51175232	-13,45195469	-11,8972855	-10,12155944	-7,232362923	4,222423171	-15,11145532	17,52825671	-6,859796468	-23,8759686	-12,75403892	2,756182983	-12,52832245	21,17556317
H	-8,803088107	-2,705593409	-10,15276644	-2,346339455	-8,260105876	10,28476586	-6,023691338	-34,61587977	-21,7688262	-16,60916796	-11,48337666	-13,70672306	-17,81141043	-14,65928673	-13,82143613	-20,29104705	-12,26517156	3,714074168	-13,79018386	-18,31638596	-15,06765791	18,46795232	-7,650569996	9,332751443
H	10,19652807	2,728747277	-11,5219991	9,808541628	-13,61211578	11,10054969	-9,393474582	-29,81549372	-14,47943566	-13,4918492	-17,31130305	-15,17851698	-16,59375538	-16,56937985	-17,57754203	-18,74567367	-10,07950979	8,533396444	-6,558551911	-18,3355272	-10,94300013	17,33031656	-11,38430472	16,84160837
H	4,849678227	1,439367431	-2,327015808	14,98013002	8,855012547	-5,35197319	-12,53809201	-28,6874148	-13,02358893	-6,856746551	-8,732126098	-10,50626378	-9,571576993	-21,82004806	-4,313465842	-17,44493559	-10,53875508	-3,034551679	-16,59125267	-38,13141887	-20,88667861	-1,082894716	-24,05244561	-12,44930362
H	-4,588663454	1,065960299	3,744963823	6,777490638	1,546806199	-1,688542553	-5,361196402	-16,14612124	-14,80599111	-12,14671626	-10,69117337	-8,420314727	-11,9973181	-7,788114418	-9,521689843	13,52414127	-8,659064725	-14,87162906	-8,208808316	30,74089539	-8,314331914	-7,62008875	-8,364687111	8,833431151
H	-3,787850607	6,820360083	-5,98872802	-0,191719795	-0,337808782	12,2214939	-7,405876694	-28,27294002	-25,73572725	-19,73614293	-17,87143995	-14,78989989	-13,48099115	-20,98326465	-15,46462853	-24,8457705	-6,138909943	4,486757193	-8,434378049	-9,110328164	-10,34769184	16,17696836	-8,444276706	13,51368794
H	3,375710575	2,909028682	-0,255175698	7,607533094	4,107124043	11,22030269	-1,361982353	-26,22749066	-11,9349058	-6,88373224	-7,35844056	-4,505263248	-4,415347455	-4,161583156	-3,84458508	17,52685397	-1,393178598	-16,14829987	0,894452653	4,057312557	1,350575308	-19,12488704	-3,529650721	24,10839868
H	-2,814355655	0,231635267	-4,017798731	-4,674195966	2,541023591	6,49240752	1,632881602	-27,09226664	-13,95407513	-16,43008985	-10,41679733	-8,09672903	-5,351184528	-4,239872866	-5,178408005	16,56023845	-0,219608772	-2,601658737	-3,412998359	17,05203279	3,411002748	-12,04261307	-0,581095552	24,33637103
H	-4,223067183	11,2605421	0,336641596	4,858661195	-4,504917407	18,40676166	-2,92660784	-17,74335077	-13,62199705	-10,41813696	-13,05032965	-11,43340907	-14,39359719	-12,11822844	-13,76414393	-15,42359158	-11,46394016	12,31198794	-11,01265118	-15,19269123	-11,75520272	22,00033527	-11,28452478	19,90237368
H	-1,319925533	2,077484858	0,037475007	23,97667831	-7,814733688	16,31486084	-7,119094137	-22,78615482	-7,973951138	-3,701705719	-13,71682552	-11,223208	-14,03166239	-11,18145799	-7,712416568	-9,019910882	-8,877738324	26,01174618	-4,491804125	-15,57070557	-9,041036891	27,62696045	-10,05390889	24,28391928
H	-1,185983369	-0,87422413	0,503491833	14,86023129	-1,632727049	13,13966385	-3,245948109	-22,04482326	-22,9906689	-19,51862662	-19,81970628	-25,00521757	-17,33040934	-5,386396785	-13,66443894	18,35574413	-16,4740256	-11,39624523	-10,09161962	10,09089993	-15,38369887	-30,47996606	-7,164434207	16,91388263
H	-2,958321823	0,228648651	-2,735675213	10,79117014	-1,409108334	-9,258394354	-2,281020901	-28,49234806	-16,75433101	-13,41149368	-18,81718752	-16,55914951	-14,45838867	-4,372875683	-12,92570523	22,4807915	-13,74420989	-23,67683919	-15,64278082	-3,832552086	-12,20223688	-42,06787174	-11,1128874	13,51266387
H	5,467643833	13,39629147	-0,2571413	9,47944784	-2,26438239	-4,722244746	1,292009024	-17,00258253	-11,62705433	-8,815670329	-17,28533578	-15,8848745	-11,79597693	-10,98800934	-0,58772914	-10,02222763	-11,85006294	13,30881818	-11,50321018	-20,90237086	-3,080835263	-3,600422889	-3,657582414	26,13796535
H	-4,619127419	2,167916394	-6,743771266	10,25216648	7,973810361	14,63550882	13,26304722	-31,88445532	-16,74855302	-5,492734733	-18,29905607	-12,12724269	-14,92055851	-15,74521899	-17,59400367	-18,05385951	-17,48852221	11,07778488	-17,97392705	-14,77748162	-11,05062616	11,32918696	-8,550486453	3,459638819
H	-4,03199843	3,477565338	-4,021752383	6,8509316	-0,029863448	21,01609007	-3,296542166	-21,6753128	-14,14781493	-11,02908485	-9,115207053	-8,607903361	-6,217340859	-7,710801016	-7,641316466	0,450747029	-6,291551356	29,23232537	-7,113015986	-2,100057576	-7,260791844	27,36090027	-6,851448509	19,99115605
H	-3,960476172	35,5213057	-4,374695927	17,29842016	-5,49320027	20,42629593	-7,888804428	-35,89343669	-23,80961072	-17,15047074	-19,82366012	-16,92060653	-15,87471702	-15,86461089	-12,86658943	5,493724894	-11,72894918	36,00427262	-10,92820104	-11,87909311	-13,86376058	20,36722502	-11,50675885	38,65240478
